# Supplementary material for: LncRNA RP11-89 facilitates tumorigenesis and ferroptosis resistance through PROM2-activated iron export by sponging miR-129-5p in bladder cancer
Source: Cell Death Dis. 2021 Nov 2;12(11):1043. doi: 10.1038/s41419-021-04296-1 (PMC8563982; doi:10.1038/s41419-021-04296-1)
Supplement: Supplementary file 4 — Table S1 [file 41419_2021_4296_MOESM4_ESM.xlsx]

## Sheet: Sheet1
Gene id	GeneName	GeneDescription	GO	KEGG	KOG	MeanTPM (sh1)	MeanTPM (shNC1)	log2FoldChange	MeanTPM (sh2)	MeanTPM (shNC2)	log2FoldChange	MeanTPM (sh3)	MeanTPM (shNC3)	log2FoldChange	MeanTPM (sh4)	MeanTPM (shNC4)	log2FoldChange	MeanTPM (lv1)	MeanTPM (lvNC1)	log2FoldChange	MeanTPM (lv2)	MeanTPM (lvNC2)	log2FoldChange	MeanTPM (lv3)	MeanTPM (lvNC3)	log2FoldChange	MeanTPM (lv4)	MeanTPM (lvNC4)	log2FoldChange
ENSG00000155066	PROM2	prominin 2 [Source:HGNC Symbol;Acc:HGNC:20685]	GO:0005886;GO:0016021;GO:0016020;GO:0031410;GO:0045121;GO:0042995;GO:0005887;GO:0005929;GO:0070062;GO:0001934;GO:0016323;GO:0005902;GO:0060170;GO:0016324;GO:0009986;GO:0031528;GO:0043087;GO:0015485;GO:0048550;GO:2001287;GO:0044393;GO:0031346;GO:0071914	-	KOG4331-Polytopic membrane protein Prominin[R]	0.13	0.783333	-2.59111	0.12	2.13	-4.14975	0.79	5.48	-2.79425	5.22	21.71	-2.05624	0.0333333	0.00666667	2.32193	0.87	1.19	-0.451874	1.3	0.56	1.21501	0.03	0.0001	8.22882
ENSG00000167468	GPX4	glutathione peroxidase 4 [Source:HGNC Symbol;Acc:HGNC:4556]	GO:0051258;GO:0004602;GO:0042802;GO:0043234;GO:0005739;GO:0055114;GO:0016491;GO:0005654;GO:0005737;GO:0005634;GO:0007275;GO:0098869;GO:0004601;GO:0006979;GO:0005829;GO:0070062;GO:0006644;GO:0019372;GO:0047066	-	-	5.86333	15.0233	-1.35741	0.46	0.98	-1.09115	131.26	397.54	-1.59867	2.84	16.76	-2.56106	516.437	509.51	0.019481	537.54	466.02	0.20598	482.74	473.27	0.0285829	122.48	135.23	-0.142869
ENSG00000151012	SLC7A11	solute carrier family 7 member 11 [Source:HGNC Symbol;Acc:HGNC:11059]	GO:0043231;GO:0005886;GO:0005856;GO:0005791;GO:0070527;GO:0070306;GO:0035094;GO:0007420;GO:0006979;GO:0005515;GO:0089711;GO:0016020;GO:0016021;GO:0006810;GO:0015171;GO:0003333;GO:0006865;GO:0050900;GO:0005887;GO:0009986;GO:0009636;GO:0015327	-	KOG1287-Amino acid transporters[E]	3.58667	6.74333	-0.910818	6.27	11.61	-0.888831	0.0001	0.13	-10.3443	0.73	4.97	-2.76728	41.6767	41.7667	-0.00311211	49.36	45.25	0.125425	0.82	1.12	-0.449803	36.82	36.76	0.00235286
ENSG00000167996	FTH1	ferritin heavy chain 1 [Source:HGNC Symbol;Acc:HGNC:3976]	GO:0005623;GO:0008199;GO:0006826;GO:0006879;GO:0046872;GO:0005739;GO:0097286;GO:0005506;GO:0006955;GO:0005515;GO:0055114;GO:0016491;GO:0005634;GO:0005576;GO:0005829;GO:0070062;GO:0008285;GO:0043312;GO:1904813;GO:1904724;GO:0004322;GO:0048147;GO:0008043;GO:0044754;GO:0006880;GO:0016021;GO:0016020	K00522-ko04978 Mineral absorption	KOG2332-Ferritin[P]	48.0767	153.077	-1.67085	9.65	15.01	-0.637323	135.14	2087.16	-3.94901	22.29	592.96	-4.73347	6182.96	5733.32	0.108927	236.91	219.29	0.111499	7620.62	4586.76	0.732433	65.75	63.33	0.0541018
ENSG00000079999	KEAP1	kelch like ECH associated protein 1 [Source:HGNC Symbol;Acc:HGNC:23177]	GO:0043234;GO:0005884;GO:0005737;GO:0005783;GO:0071353;GO:0045604;GO:0006355;GO:0001701;GO:0097718;GO:0042803;GO:0005515;GO:0008134;GO:0006351;GO:0016567;GO:0005654;GO:0005829;GO:0005634;GO:0005815;GO:0031463;GO:0030496;GO:0004842;GO:0016579;GO:0010499;GO:0032436;GO:0043687;GO:0043433;GO:0042994	K10456-ko04120 Ubiquitin mediated proteolysis	KOG4441-Proteins containing BTB/POZ and Kelch domains, involved in regulatory/signal transduction processes[TR]	1.87333	13.6233	-2.8624	5.62	10.39	-0.886554	4.65	20.83	-2.16336	0.0001	10.71	-16.7086	4.88	1.02	2.25831	9.39	7.78	0.271355	14.42	7.49	0.945034	1.21333	0.63	0.945552
ENSG00000068366	ACSL4	acyl-CoA synthetase long-chain family member 4 [Source:HGNC Symbol;Acc:HGNC:3571]	GO:0016874;GO:0005739;GO:0006631;GO:0008152;GO:0006629;GO:0003824;GO:0043231;GO:0005789;GO:0031090;GO:0005783;GO:0005524;GO:0000166;GO:0016021;GO:0016020;GO:0005737;GO:0005741;GO:0001676;GO:0005777;GO:0005778;GO:0070062;GO:0035338;GO:0005811;GO:0004467;GO:0031957;GO:0102391;GO:0047676;GO:0044233;GO:0043025;GO:0031966;GO:0070672;GO:0060996;GO:0060136;GO:0030182;GO:0015908;GO:0007584;GO:0006641	K01897-ko01212 Fatty acid metabolism;ko00061 Fatty acid biosynthesis;ko00071 Fatty acid degradation;ko04146 Peroxisome;ko02024 Quorum sensing;ko04920 Adipocytokine signaling pathway;ko03320 PPAR signaling pathway	KOG1256-Long-chain acyl-CoA synthetases (AMP-forming)[I]	1.3	1.02	0.349942	10.29	4.67	1.13975	3.69	0.0001	15.1713	0.74	0.34	1.12199	0.61	1.81	-1.56911	0.31	1.56	-2.33121	23.35	50.44	-1.11115	0.206667	0.28	-0.438121
ENSG00000189403	HMGB1	high mobility group box 1 [Source:HGNC Symbol;Acc:HGNC:4983]	GO:0043005;GO:0005769;GO:0005737;GO:0005634;GO:0005615;GO:2000819;GO:2000426;GO:1903672;GO:1901224;GO:0090303;GO:0051384;GO:0070374;GO:0050718;GO:0045944;GO:0045819;GO:0045639;GO:0045089;GO:0035767;GO:0034145;GO:0034137;GO:0032760;GO:0032755;GO:0032728;GO:0032727;GO:0031497;GO:0030324;GO:0010506;GO:0006284;GO:0002840;GO:0002643;GO:0002281;GO:0002270;GO:0001935;GO:0001773;GO:0001934;GO:0001654;GO:…	K10802-ko03410 Base excision repair	KOG0381-HMG box-containing protein[R]	153.963	85.1967	0.853718	162.2	11.77	3.78459	115.28	91.49	0.333456	153.963	85.1967	0.853718	18.44	23.06	-0.322554	127.54	196.32	-0.622257	17.22	22.69	-0.397971	128.633	159.653	-0.311678
ENSG00000007952	NOX1	NADPH oxidase 1 [Source:HGNC Symbol;Acc:HGNC:7889]	GO:0005768;GO:0005737;GO:1902177;GO:0072592;GO:0071455;GO:0046330;GO:0043410;GO:0042554;GO:0030198;GO:0003081;GO:0016175;GO:0005886;GO:0034765;GO:0006811;GO:0005244;GO:0055114;GO:0016491;GO:0046872;GO:0016020;GO:0016021;GO:0030054;GO:0042995;GO:0005515;GO:0008284;GO:0006954;GO:0001525;GO:0005769;GO:0016477;GO:0007165;GO:0008217;GO:0048365;GO:0006801;GO:0010575;GO:0048661;GO:0045730;GO:0043020;GO:…	K08008-ko04066 HIF-1 signaling pathway;ko04145 Phagosome;ko04670 Leukocyte transendothelial migration;ko04380 Osteoclast differentiation;ko04933 AGE-RAGE signaling pathway in diabetic complications	KOG0039-Ferric reductase, NADH/NADPH oxidase and related proteins[PQ]	0.73	0.0001	12.8337	1.13	0.5	1.17632	0.78	0.0001	12.9293	0.26	0.0266667	3.2854	1.64	2.32	-0.500429	0.0001	0.0001	0	0.07	0.18	-1.36257	0.07	0.18	-1.36257
